# Supplementary material for: Potential Effects of Essential Oil from Plinia cauliflora (Mart.) Kausel on Leishmania: In Vivo, In Vitro, and In Silico Approaches
Source: Microorganisms. 2024 Jan 19;12(1):207. doi: 10.3390/microorganisms12010207 (PMC10819817; doi:10.3390/microorganisms12010207)
Supplement: Supplementary file 1 [file microorganisms-12-00207-s001.zip]

Archive with 1 entries (1 files):
- microorganisms-2715461-supplementary.pdf
